# Supplementary material for: Bacterial microbiota associated with raw plant-based meat analogue products and their influences on selective enrichment for Escherichia coli O157:H7
Source: Curr Res Food Sci. 2024 Dec 1;10:100944. doi: 10.1016/j.crfs.2024.100944 (PMC11664062; doi:10.1016/j.crfs.2024.100944)
Supplement: Multimedia component 1 [file mmc1.xlsx]

## Sheet: Table S1
Table S1. Inoculation levels of E.coli O157:H7 in artificially-contaminated plant-based mest analgoue samples
Sample ID		Level of E.coli O157:H7 inoculation (CFU/25 gram) 1
		Low	High
A2		11 ± 2	1,296 ± 400
B1		16 ± 4	1,005 ± 227
C1		12 ± 4	972 ± 134
D1		13 ± 4	1,007 ± 127
E2		17 ± 2	1,636 ± 315
F1		15 ± 5	1,283 ± 265
1 Numbers represent mean ± SD values obtained from at least three independent determinations and by spread-plating the E.coli O157:H7 inocula onto BHI-agar.

## Sheet: Table S2
Table S2. PERMANOVA statistics for bacterial community dissimilarity
Uncultured	Df	SumOfSqs	R2	F	Pr(>F)
Brand	5	9.1304	0.85307	35.0943	0.001	***
Brand_sample_ID	1	0.197	0.01841	3.786	0.001	***
Replicate	4	0.2309	0.02157	1.1094	0.294
Residual	22	1.1447	0.10695
Total	32	10.703	1
Cultured(mTSB)	Df	SumOfSqs	R2	F	Pr(>F)
Brand	5	6.3224	0.62273	8.9657	0.001	***
Brand_sample_ID	1	0.3244	0.03195	2.2998	0.037	*
Replicate	2	0.1211	0.01193	0.4293	0.955
Residual	24	3.3848	0.33339
Total	32	10.1526	1

## Sheet: Table S3
Table S3. Enumeration of total bacterial population associated with the plant-based meat analogue retail samples included in this study
Brand	Sample ID	CFU /gram 1,2
A
	A1	ND
	A2	133 ± 42
B
	B1	ND
	B2	9 ± 7
C
	C1	12,375 ± 5,004
	C2	663,075 ± 104,331
D
	D1	2 ± 5
	D2	45 ± 29
E
	E1	86 ± 97
	E2	104 ± 27
F
	F1	2,617 ± 654
1 Numbers represent mean ± SD values obtained from at least four independent determinations and by spread-plating dilutions of sample homogenates onto total aerobic count pertrifilm
2 ND, not determined

## Sheet: Table S4
Table S4. Relative abundance of presumed Escherichia-16S read for individual plant-based meat analogue samples and their corresponding enrichment cultures
Brand	Sample_ID	E. coli O157:H7 inoculation level	Enrichment step	Replicate	Escherichia-Shigella 16S read relative abundance
A	A1	uninoculated	Cultured (mTSB)	1	0
A	A1	uninoculated	Cultured (mTSB)	2	0
A	A1	uninoculated	Cultured (mTSB)	3	4.26752
A	A2	uninoculated	Cultured (mTSB)	1	0
A	A2	uninoculated	Cultured (mTSB)	2	0
A	A2	uninoculated	Cultured (mTSB)	3	0
B	B1	uninoculated	Cultured (mTSB)	1	0
B	B1	uninoculated	Cultured (mTSB)	2	0
B	B1	uninoculated	Cultured (mTSB)	3	0
B	B2	uninoculated	Cultured (mTSB)	1	0
B	B2	uninoculated	Cultured (mTSB)	2	0
B	B2	uninoculated	Cultured (mTSB)	3	0
C	C1	uninoculated	Cultured (mTSB)	1	0
C	C1	uninoculated	Cultured (mTSB)	2	0
C	C1	uninoculated	Cultured (mTSB)	3	0
C	C2	uninoculated	Cultured (mTSB)	1	0.108656
C	C2	uninoculated	Cultured (mTSB)	2	0.178611
C	C2	uninoculated	Cultured (mTSB)	3	0.509427
D	D1	uninoculated	Cultured (mTSB)	1	0
D	D1	uninoculated	Cultured (mTSB)	2	0
D	D1	uninoculated	Cultured (mTSB)	3	0
D	D2	uninoculated	Cultured (mTSB)	1	0
D	D2	uninoculated	Cultured (mTSB)	2	0
D	D2	uninoculated	Cultured (mTSB)	3	0
E	E1	uninoculated	Cultured (mTSB)	1	0
E	E1	uninoculated	Cultured (mTSB)	2	0
E	E1	uninoculated	Cultured (mTSB)	3	0
E	E2	uninoculated	Cultured (mTSB)	1	0.0249258
E	E2	uninoculated	Cultured (mTSB)	2	18.7496
E	E2	uninoculated	Cultured (mTSB)	3	0
F	F1	uninoculated	Cultured (mTSB)	1	0
F	F1	uninoculated	Cultured (mTSB)	2	0
F	F1	uninoculated	Cultured (mTSB)	3	0
A	A2	High	Primary (mTSB-n)	1	98.6917
A	A2	Low	Primary (mTSB-n)	1	97.72
A	A2	uninoculated	Primary (mTSB-n)	1	0
A	A2	High	Primary (mTSB-n)	2	99.0904
A	A2	Low	Primary (mTSB-n)	2	97.496
A	A2	uninoculated	Primary (mTSB-n)	2	0
B	B1	High	Primary (mTSB-n)	1	99.8343
B	B1	Low	Primary (mTSB-n)	1	99.7259
B	B1	uninoculated	Primary (mTSB-n)	1	1.37055
B	B1	High	Primary (mTSB-n)	2	99.7364
B	B1	Low	Primary (mTSB-n)	2	99.8659
B	B1	uninoculated	Primary (mTSB-n)	2	0.139847
C	C1	High	Primary (mTSB-n)	1	67.7893
C	C1	Low	Primary (mTSB-n)	1	64.7073
C	C1	uninoculated	Primary (mTSB-n)	1	0.0570933
C	C1	High	Primary (mTSB-n)	2	60.4336
C	C1	Low	Primary (mTSB-n)	2	64.8717
C	C1	uninoculated	Primary (mTSB-n)	2	0.0205526
D	D1	High	Primary (mTSB-n)	1	100
D	D1	Low	Primary (mTSB-n)	1	100
D	D1	High	Primary (mTSB-n)	2	100
D	D1	Low	Primary (mTSB-n)	2	99.9923
D	D1	uninoculated	Primary (mTSB-n)	2	0.710711
D	D1	uninoculated	Primary (mTSB-n)	1	0
D	D1	uninoculated	Primary (mTSB-n)	3	0
E	E1	uninoculated	Primary (mTSB-n)	1	0
E	E1	uninoculated	Primary (mTSB-n)	2	0
E	E2	High	Primary (mTSB-n)	1	85.7377
E	E2	Low	Primary (mTSB-n)	1	86.8901
E	E2	uninoculated	Primary (mTSB-n)	1	0
E	E2	High	Primary (mTSB-n)	3	82.9433
E	E2	Low	Primary (mTSB-n)	3	79.2825
E	E2	uninoculated	Primary (mTSB-n)	3	0
E	E2	High	Primary (mTSB-n)	2	80.4223
E	E2	Low	Primary (mTSB-n)	2	85.3507
E	E2	uninoculated	Primary (mTSB-n)	2	0.0231656
E	E2	High	Primary (mTSB-n)	4	80.0795
E	E2	Low	Primary (mTSB-n)	4	78.3965
E	E2	uninoculated	Primary (mTSB-n)	4	0
F	F1	High	Primary (mTSB-n)	1	99.6481
F	F1	Low	Primary (mTSB-n)	1	98.302
F	F1	uninoculated	Primary (mTSB-n)	1	0.0632238
F	F1	High	Primary (mTSB-n)	2	100
F	F1	Low	Primary (mTSB-n)	2	100
F	F1	uninoculated	Primary (mTSB-n)	2	0.132113
A	A2	High	Secondary (EEB)	1	88.2237
A	A2	Low	Secondary (EEB)	1	92.372
A	A2	uninoculated	Secondary (EEB)	1	0
A	A2	High	Secondary (EEB)	2	96.6158
A	A2	Low	Secondary (EEB)	2	90.734
A	A2	uninoculated	Secondary (EEB)	2	0
B	B1	High	Secondary (EEB)	1	2.87786
B	B1	Low	Secondary (EEB)	1	47.7274
B	B1	uninoculated	Secondary (EEB)	1	0.405339
B	B1	High	Secondary (EEB)	2	94.1916
C	C1	High	Secondary (EEB)	1	6.6964
C	C1	Low	Secondary (EEB)	1	23.6833
C	C1	uninoculated	Secondary (EEB)	1	0
C	C1	High	Secondary (EEB)	2	40.5795
C	C1	Low	Secondary (EEB)	2	10.936
C	C1	uninoculated	Secondary (EEB)	2	0.022214
D	D1	High	Secondary (EEB)	1	99.4495
D	D1	Low	Secondary (EEB)	1	98.1781
D	D1	uninoculated	Secondary (EEB)	1	0.141889
D	D1	Low	Secondary (EEB)	2	87.3549
E	E2	High	Secondary (EEB)	1	90.4624
E	E2	Low	Secondary (EEB)	1	29.5374
E	E2	uninoculated	Secondary (EEB)	1	0
E	E2	High	Secondary (EEB)	3	46.782
E	E2	Low	Secondary (EEB)	3	9.25938
E	E2	uninoculated	Secondary (EEB)	3	0
E	E2	High	Secondary (EEB)	2	51.3743
E	E2	Low	Secondary (EEB)	2	38.4455
E	E2	uninoculated	Secondary (EEB)	2	0
E	E2	High	Secondary (EEB)	4	3.77679
E	E2	Low	Secondary (EEB)	4	2.14189
E	E2	uninoculated	Secondary (EEB)	4	0
F	F1	High	Secondary (EEB)	1	95.4626
F	F1	Low	Secondary (EEB)	1	91.7351
F	F1	uninoculated	Secondary (EEB)	1	0.352067
F	F1	Low	Secondary (EEB)	2	99.267
F	F1	uninoculated	Secondary (EEB)	2	0.598532
A	A1	uninoculated	Uncultured	1	0.101794
A	A1	uninoculated	Uncultured	2	0.130713
A	A1	uninoculated	Uncultured	3	0.145894
A	A2	uninoculated	Uncultured	1	0.0333605
A	A2	uninoculated	Uncultured	2	0.0306984
A	A2	uninoculated	Uncultured	3	0.0253194
B	B1	uninoculated	Uncultured	1	0
B	B1	uninoculated	Uncultured	2	0
B	B1	uninoculated	Uncultured	3	0
B	B2	uninoculated	Uncultured	1	0
B	B2	uninoculated	Uncultured	2	0
B	B2	uninoculated	Uncultured	3	0
C	C1	uninoculated	Uncultured	1	0
C	C1	uninoculated	Uncultured	2	0
C	C1	uninoculated	Uncultured	3	0
C	C2	uninoculated	Uncultured	1	0
C	C2	uninoculated	Uncultured	2	0
D	D1	uninoculated	Uncultured	1	0.217933
D	D1	uninoculated	Uncultured	2	0.248193
D	D1	uninoculated	Uncultured	3	0.225734
D	D2	uninoculated	Uncultured	1	0
D	D2	uninoculated	Uncultured	2	0
D	D2	uninoculated	Uncultured	3	0
E	E1	uninoculated	Uncultured	1	2.34383
E	E1	uninoculated	Uncultured	2	2.15556
E	E1	uninoculated	Uncultured	3	2.68547
E	E2	uninoculated	Uncultured	1	0.73758
E	E2	uninoculated	Uncultured	2	0.759148
E	E2	uninoculated	Uncultured	3	0.920303
F	F1	uninoculated	Uncultured	1	0
F	F1	uninoculated	Uncultured	3	0.149358
F	F1	uninoculated	Uncultured	2	0
F	F1	uninoculated	Uncultured	4	0.218372
